# Supplementary material for: Androglobin, a chimeric mammalian globin, is required for male fertility
Source: eLife. 2022 Jun 14;11:e72374. doi: 10.7554/eLife.72374 (PMC9249397; doi:10.7554/eLife.72374)
Supplement: Figure 2—source data 1. [file elife-72374-fig2-data1.zip]

Archive with 1 entries (1 files):
- Figure 2-source data 1.jpg
